# Supplementary material for: Cellular Imaging and Time-Domain FLIM Studies of Meso-Tetraphenylporphine Disulfonate as a Photosensitising Agent in 2D and 3D Models
Source: Int J Mol Sci. 2024 Apr 11;25(8):4222. doi: 10.3390/ijms25084222 (PMC11050357; doi:10.3390/ijms25084222)
Supplement: Supplementary file 1 [file ijms-25-04222-s001.zip]

Archive with 1 entries (1 files):
- ijms-2924650-supplementary.pdf
